# Supplementary material for: Quantitative ctDNA Detection in Hepatoblastoma: Implications for Precision Medicine
Source: Cancers (Basel). 2023 Dec 19;16(1):12. doi: 10.3390/cancers16010012 (PMC10778269; doi:10.3390/cancers16010012)
Supplement: Supplementary file 1 [file cancers-16-00012-s001.zip › Reviesed_Supplementary Materials/Additional file Table S1.xlsx]

## Sheet: Table S1
Table S1: Clinicopathological data and mutational status of the study cohort
Patient ID	Gender (F/M)	Age at Dx (months)	Stage at Dx	Tumor size at Dx (cm) (Radiology type)	Histological subtype	CTNNB1 variant (hg19)	Event leading to blood sample collection	Blood collection tube type	AFP Levels (kIU/L)	QUENCH VAF (%)	ddPCR VAF (%)	CfDNA plasma concentration (ng/mL)
HB 1	F	5	Localized	5.8 x 6.5 x 6.5 (CT)	MEM	Deletion chr3:41,266,047-41,266,331 (c.43_240del, p.E15_A80del)	Dx	Streck cfDNA	70324	15	19.55	15.28
							NACT (3)	Streck cfDNA	1704	0	0.97376	30.8333
							Post-op	Streck cfDNA	247	0	0	14.56
HB 2	F	10	Localized	9.1 x 7.8 x 8.1 (CT)	MEM	chr3:41,266,103 G>A (c.100G>A, p.G34R)	Dx	Streck cfDNA	578000	26.6667	27.82	96.3
							NACT (1)	Streck cfDNA	21195	6.34921	2.07	28.9
							Post-op	Streck cfDNA	1976	0	0	29.4
HB 3	M	28	Localized	11.6 x 7.6 x 7.4 (MRI)	MEM	Deletion chr3:41,265,831-41,266,178 (c.14_241del, p.A5_A80del)	Dx	Streck cfDNA	91432	25	29.12	34.9
							NACT (2)	Streck cfDNA	2097	0.35	1.52656	45.1
							NACT (4)	Streck cfDNA	81	0	0	29.76
							NACT (6)	Streck cfDNA	7	0	0.154936	33.1667
							Post-op	Streck cfDNA	2	0	0	49.2
HB 4	F	13	Metastatic	11 x 11 x 13 (CT)	MEM*	Deletion chr3:41,266,097-41,266,192 (c.94_189del, p.D32_L63del)	Dx $	Streck cfDNA	2557707	15.28	18.3	252
							NACT (1)	Streck cfDNA	97601	5.03	5.48	4992
							NACT (2)	Streck cfDNA	3758	1.16	1.85	84.8
							NACT (3)	Streck cfDNA	1044	0	1.19	59.68
							Relapse, lung metastomy	Streck cfDNA	162	0	0.0849	51.7333
HB 5	M	6	Localized	5 x 3.7 x 4.5 (MR)	Epithelial (pure Fetal)	chr3:41,266,104 G>A (c.101G>A p.G34E)	Dx	Streck cfDNA	2454	0	0.583354	30.1
HB 6	F	3	Localized^	8.6 x 10.7 x 11.2 (CT)	Epithelial (Fetal and Embryonal)	chr3:41,266,101 C>A (c.98C>A p.S33Y)	Dx	Streck cfDNA	437124	11.7	11.4	505
							NACT (4)	Streck cfDNA	7447	2.22558	0	22.5
							Post-op	Streck cfDNA	1369	0	0	55.5
HB 7	F	171	Localized^	7 x 8 x 7 (CT)	MEM	Deletion chr3:41,266,054-41,266,233 (c.51_230del, p.D17_Q76del)	Dx	Streck cfDNA	744	12.12	NA	256.667
							Post-op	Streck cfDNA	19	0	NA	15.8667
HB 8	F	20	Localized		MEM	Deletion chr3:41,266,023-41,266,367 (c.20_241del, p.L7_D81del)	NACT (4)	Streck cfDNA	648	0	NA	30.8
							Post-op	Streck cfDNA	7	0	NA	53.6
HB 9	F	27	Localized	13 x 11 x 8.5 (MRI)	MEM	Deletion chr3:41,266,069-41,266,313 (c.14_241del, p.A5_A80del)	Dx $	Streck cfDNA	474574	15.38	NA	74.8
HB 10	M	7	Localized			chr3:41,266,103 G>A (c.100G>A, p.G34R)	NACT	EDTA	500	0	0.14	45.4
HB 11	M	122	Localized			Deletion chr3:41,266,010-41,266,129 (c.14_241del, p.A5_A80del)	Relapse, lung metastomy	EDTA	1990	0	0	33.12
							Relapse, lung metastomy	EDTA	506	1.11	0.495	2672
HB 12	M	40	Metastatic	10.7 x 11.5 x 10.6 (MRI)	MEM	Deletion chr3:41,266,068-41,266,315 (c.14_241del, p.A5_A80del)	Dx	EDTA	208000	2.66	NA	54.8
							NACT (1)	EDTA	78600	4.83	NA	27.28
HB 13	M	72	Metastatic			wild type	NACT	EDTA	2760	0	NA	20
HB 14	F	15	Localized			chr3:41,266,112 T>C (c.109T>C, p.S37P)	NACT (3)	EDTA	5160	0	NA	77.6
HB 15	M	54	Metastatic			chr3:41,266,112 T>G (c.109T>G, p.S37A)	NACT (3)	EDTA	6340	0	NA	20.4
HB 16	M	43	Localized	10.0 x 10.3 x 7.1 (MRI)	MEM	chr3:41,266,112 T>G (c.109T>G, p.Ser37Ala)	Dx	EDTA	112000	35.4	NA	394.4
HB 17	M	56	Localized			c.88_97delins(10)	NACT (1)	EDTA	785	0	NA	520
HB 18	M	11	Metastatic			NA	Relapse, lung metastomy	EDTA	NA	0	NA	21.92
HB 19	M	3	Localized			c.88_213del, p.Tyr30_Ser71del	NACT (5)	EDTA	1110	0.31	NA	30.32
HB 20	M	41	Metastatic			NA	Relapse, lung metastomy	EDTA	95	0	NA	22.16
MEM - mixed epithelial and mesenchymal type
* - based on the pathology of a metastatic lesion
$ - provisional Dx based on imaging and AFP levels
^ - tumor rupture at diagnosis
NA - not available
Dx – Diagnosis
NACT - NeoAdjuvant ChemoTherapy (number of previously cycles administered, if available)
CTNNB1 variant (hg19) - data according to QUENCH for ct-DNA positive cases and Sanger sequencing for ctDNA-negative cases
