# Supplementary material for: Quantitative ctDNA Detection in Hepatoblastoma: Implications for Precision Medicine
Source: Cancers (Basel). 2023 Dec 19;16(1):12. doi: 10.3390/cancers16010012 (PMC10778269; doi:10.3390/cancers16010012)
Supplement: Supplementary file 1 [file cancers-16-00012-s001.zip › Reviesed_Supplementary Materials/Additional file Table S2.xlsx]

## Sheet: Table S2
Table S2: ddPCR primers/probes sets
Patient ID	Variant	Ampicon Type	Forward Primer Sequence	Chr3 hg19 Coordination	Revers Primer Sequence	Chr3 hg19 Coordination	Probe Sequence	Tm (ᴼC)	Amplicon Length	restriction enzyme
HB 1	chr3:41,266,047-41,266,331	WT	AGCTGATTTGATGGAGTTGGA	41266015-41266035	CTGTTGCTGCCAGTGACTAA	41266068-41266087	[HEX]CTTTTCTGT [ZEN] CTGGTTCCATGGCC[IBFQ]	58	73 bp	MseI, # R0525S
		MT			AGTGACATTGCTATTACTCTCTT	41266431-41266534	[6-FAM] TCTTCACCA [ZEN] CAACA/CCATGGCCA [IBFQ]		70 bp
HB 2, HB 10	chr3:41,266,103 G>A	WT	AAAAGCGGCTGTTAGTCACT	41266057-41266076	AGAGAAGGAGCTGTGGTAGT	41266121-41266140	[HEX]GGATTCCAGAGTCCAGGTAAGACT[BHQ1]	59	84 bp	HaeIII (NEB, R0108S)
		MT					[6-FAM]GGATTCTAGAGTC CAGGTAAGACT[BHQ1]		84 bp
HB 3	chr3:41,265,831-41,266,178	WT	CCTGGATGCAGTACCATTCT	41265781-41265800	GCAGAATGATAGCCAGGGTT	41265866-41265885	[HEX]CCTTAGGGAACCACCTAACAGTTAC[BHQ1]	60	105 bp	HaeIII (NEB, R0108S)
		MT			TCCCTGTTCCCACTCATACA	41266191-41266210	[6-FAM]CTTGGGAGGT AT/CACCTAACAGTTAC[BHQ1]		94 bp
HB 4	chr3:41,266,097-41,266,192	WT	AAAAGCGGCTGTTAGTCACT	41266057-41266076	AGAGAAGGAGCTGTGGTAGT	41266121-41266140	[HEX] TCTTACCTGGACTCTGGAATCC [BHQ1]	58	84 bp	HaeIII (NEB, R0108S)
		MT					[6-FAM] TCTTACCTG [ZEN] TATGAGTGGGAACAG [IBFQ]		94 bp
HB 5	chr3:41,266,104 G>A	WT	AAAAGCGGCTGTTAGTCACT	41266057-41266076	AGAGAAGGAGCTGTGGTAGT	41266121-41266140	[HEX] TCTTACCTGGACTCTGGAATCC [BHQ1]	58	84 bp	HaeIII (NEB, R0108S)
		MT					[6-FAM] TCTTACCTG [ZEN] GACTCTGAAATCCATT [IBFQ]		84 bp
HB 6	chr3:41,266,101 C>A	WT	AAAAGCGGCTGTTAGTCACT	41266057-41266076	AGAGAAGGAGCTGTGGTAGT	41266121-41266140	[HEX] TCTTACCTGGACTCTGGAATCC [BHQ1]	58	84 bp	HaeIII (NEB, R0108S)
		MT					[6-FAM] TCTTACCTG [ZEN] GACTATGGAATCCATT [IBFQ]		84 bp
HB 11	chr3:41,266,010-41,266,129	WT	ATCCATTCTGGTGCCACTAC	41266106-41266125	TCCCTGTTCCCACTCATACA	41266191-41266210	[HEX] CACAGCTCC [ZEN] TTCTCTGAGTGG [IBFQ]	58	108 bp	HaeIII (NEB, R0108S)
		MT	ATTTCCAATCTACTAATGCTAATACT	41265976 -41266001			[6-FAM] CGTAGCTCC [ZEN] TTCTCTGAGTGG [IBFQ]		115 bp
Cell line	Variant	Ampicon Type	Forward Primer Sequence	Chr3 hg19 Coordination	Revers Primer Sequence	Chr3 hg19 Coordination	Probe Sequence	Tm (ᴼC)	Amplicon Length	restriction enzyme
HepG2	chr3:41,266,076-41,266,623	WT	TGGAACCAGACAGAAAAGCG	41224553-41224572	TCCTCAGGATTGCCTTTACC	41224654-41224673	[HEX] TAGTCACTG [ZEN] GCAGCAACAGTCTT [IBFQ]	58	121 bp	HaeIII (NEB, R0108S)
		MT			GTCCTCGTCATTTAGCAGTTTT	41225183-41225204	[6-FAM] AGTCACAAC [ZEN] TATCAAGATGATGCAGAA [IBFQ]		104 bp
